# Supplementary material for: Development of an automated image analysis protocol for quantification of intracellular forms of Leishmania spp
Source: PLoS One. 2018 Aug 2;13(8):e0201747. doi: 10.1371/journal.pone.0201747 (PMC6072083; doi:10.1371/journal.pone.0201747)
Supplement: S1 Appendix — (XEAP) [file pone.0201747.s002.xeap]

<?xml version="1.0" encoding="ISO-8859-1" ?>
<analysisprotocol name="GA Parasites96 V05" description="DAPI, Cell Mask" mode="EXSAMPENG" lock="false" >
<DataSaveOptions LG2="true" XLS="true" CommaText="false" TabText="false" XML="true" XSLT="" ResultsAll="true" GS_EXCEL="false" miner="false" UseStackName="false" ShowZeroSummaryRow="true" >
</DataSaveOptions>
<exsampengspecificdata >
<ex_sample_engine_settings ex_sample_engine_settings="default" >
<channels channel_manager="default" >
<channel_setting channel_number="0" channel_label="" image_name="" channel_status="1" />
<channel_setting channel_number="1" channel_label="" image_name="" channel_status="1" />
<channel_setting channel_number="2" channel_label="" image_name="" channel_status="1" />
<channel_setting channel_number="3" channel_label="" image_name="" channel_status="1" />
<channel_setting channel_number="4" channel_label="" image_name="" channel_status="1" />
<channel_setting channel_number="5" channel_label="" image_name="" channel_status="1" />
<channel_setting channel_number="6" channel_label="" image_name="" channel_status="1" />
<channel_setting channel_number="7" channel_label="" image_name="" channel_status="1" />
<channel_setting channel_number="8" channel_label="" image_name="" channel_status="1" />
<channel_setting channel_number="9" channel_label="" image_name="" channel_status="1" />
<channel_setting channel_number="10" channel_label="" image_name="" channel_status="1" />
<channel_setting channel_number="11" channel_label="" image_name="" channel_status="1" />
<channel_setting channel_number="12" channel_label="" image_name="" channel_status="1" />
<channel_setting channel_number="13" channel_label="" image_name="" channel_status="1" />
<channel_setting channel_number="14" channel_label="" image_name="" channel_status="1" />
<channel_setting channel_number="15" channel_label="" image_name="" channel_status="1" />
</channels>
<template_settings template_manager="default" >
<template name="seed" result="seed" color="00FF0000" >
<segment name="NTH segmentation" guid="7436122b-f9b0-4957-aa46-d6c46b9e8eec" option="ScaleCount 438, Sensitivity 0.21, Enabled 1, Color 3, PerformExclusions 0, SubtargetFilled 1, RemoveSinglePixelTarget 1, TargetSizeActive 0, TargetSize 0.000000, SelPreviewChanl 0, FiltersToOutputImage 1, PreciseMaskMode 1, ExpandSensitivityRange 1, AdvSensitivityRange 1.250000, SetPreferredMorphology 1, UseAutoThreshold 0, ShapeDetection No_restrictions, LowBackground 1" channel="0" destination_channel="I321" />
<post_processing >
<transform name="Erosion (Binary)" guid="16e8a36f-d702-4818-a693-aa2c5b0569af" channel="I321" destination_channel="I322" option="Enabled 1, Value 12, Maximum 127, Minimum 3, Step 2, Shape 1" />
</post_processing>
<pre_process_macro name="Macro" guid="d4874593-1ac4-4ab1-a07b-e1a3029b2a96" channel="" destination_channel="" option="MacroName , Enable 1" />
<post_process_macro name="Macro" guid="d4874593-1ac4-4ab1-a07b-e1a3029b2a96" channel="" destination_channel="" option="MacroName , Enable 1" />
</template>
<template name="Nuc" result="Nuc" color="00FF0000" >
<segment name="NTH segmentation" guid="7436122b-f9b0-4957-aa46-d6c46b9e8eec" option="ScaleCount 365, Sensitivity 0.21, Enabled 1, Color 3, PerformExclusions 1, SubtargetFilled 1, RemoveSinglePixelTarget 1, TargetSizeActive 0, TargetSize 0.000000, SelPreviewChanl 0, FiltersToOutputImage 1, PreciseMaskMode 1, ExpandSensitivityRange 1, AdvSensitivityRange 1.250000, SetPreferredMorphology 1, UseAutoThreshold 0, ShapeDetection No_restrictions, LowBackground 1, Exclusions ExclLabel22&#62;0.7 ExclLabel38&#62;0.7" channel="0" destination_channel="I242" />
<post_processing >
<transform name="Clump breaking" guid="b89fa61a-e3c7-461f-9101-819dbce54853" channel="I242,I322" destination_channel="I323" option="Enabled 1, MinScale 2, Radius 7, IncludeSecondaryTargets 1" />
<transform name="Border Object Removal" guid="d80f22e9-10f6-4652-9692-92d41f4cf03c" channel="I323" destination_channel="4" option="Enabled 1, Distance 30, RemovalMode ByTouch, TouchMode 1, " />
</post_processing>
<pre_process_macro name="Macro" guid="d4874593-1ac4-4ab1-a07b-e1a3029b2a96" channel="" destination_channel="" option="MacroName , Enable 1" />
<post_process_macro name="Macro" guid="d4874593-1ac4-4ab1-a07b-e1a3029b2a96" channel="" destination_channel="" option="MacroName , Enable 1" />
</template>
<template name="CellMask" result="CellMask" color="0000FFFF" >
<segment name="Gray scale segmentation" guid="f814ed56-9a0e-472d-8754-5dced6ebc02f" option="Minimum 182.74, Maximum 4083.00, Enabled 1, Color 3, PerformExclusions 1, SubtargetFilled 0, RemoveSinglePixelTarget 1, TargetSizeActive 0, TargetSize 0.000000, SelPreviewChanl 1, FiltersToOutputImage 1, PreciseMaskMode 1, ExpandSensitivityRange 0, AdvSensitivityRange 4.000000, SetPreferredMorphology 1, UseAutoThreshold 0, ShapeDetection No_restrictions, LowBackground 1, Exclusions ExclLabel18&#62;100" channel="1" destination_channel="I243" />
<post_processing >
<transform name="Clump breaking" guid="b89fa61a-e3c7-461f-9101-819dbce54853" channel="I243,4" destination_channel="I244" option="Enabled 1, MinScale 2, Radius 2, IncludeSecondaryTargets 0" />
<transform name="Fill Holes" guid="4e187a4d-c518-4d40-9335-b1b466744f97" channel="I244" destination_channel="I375" option="" />
<transform name="Border Object Removal" guid="d80f22e9-10f6-4652-9692-92d41f4cf03c" channel="I375" destination_channel="I245" option="Enabled 1, Distance 30, RemovalMode ByTouch, TouchMode 1, " />
</post_processing>
<pre_process_macro name="Macro" guid="d4874593-1ac4-4ab1-a07b-e1a3029b2a96" channel="" destination_channel="" option="MacroName , Enable 1" />
<post_process_macro name="Macro" guid="d4874593-1ac4-4ab1-a07b-e1a3029b2a96" channel="" destination_channel="" option="MacroName , Enable 1" />
</template>
<template name="Parasites DAPI" result="Parasites DAPI" color="0000FF00" >
<segment name="Multi-scale segmentation" guid="e6b450b5-b8d5-4206-b93e-1474c42936e6" option="MinimumSize 0.25, MaximumSize 1, Unit pixel, ScaleCount 2, Sensitivity 0.2, Enabled 1, Color 3, PerformExclusions 1, SubtargetFilled 1, RemoveSinglePixelTarget 1, TargetSizeActive 0, TargetSize 0.000000, SelPreviewChanl 0, FiltersToOutputImage 1, PreciseMaskMode 1, ExpandSensitivityRange 0, AdvSensitivityRange 1.300000, SetPreferredMorphology 1, UseAutoThreshold 0, ShapeDetection No_constraints, LowBackground 0, Exclusions ExclLabel22&#62;0.5" channel="0" destination_channel="I386" />
<post_processing >
<transform name="Sieve (Binary)" guid="259a15b2-5f9d-47a6-9b5b-4d1fa3928988" channel="I386" destination_channel="I394" option="Enabled 1, Criteria 7, Threshold 365.229" />
<transform name="Border Object Removal" guid="d80f22e9-10f6-4652-9692-92d41f4cf03c" channel="I394" destination_channel="5" option="Enabled 1, Distance 30, RemovalMode ByRemoteness, TouchMode 1, " />
</post_processing>
<pre_process_macro name="Macro" guid="d4874593-1ac4-4ab1-a07b-e1a3029b2a96" channel="" destination_channel="" option="MacroName , Enable 1" />
<post_process_macro name="Macro" guid="d4874593-1ac4-4ab1-a07b-e1a3029b2a96" channel="5" destination_channel="6" option="MacroName Ch6-Ch5 to ch7, Enable 1" />
</template>
</template_settings>
<link_settings link_manager="default" >
<link_setting name="Cell_Nuc" type="0" prime_source="CellMask" second_source="Nuc" comment="" relation="0" >
<link_setting_option name="Overlap" guid="65c86e60-be59-42f7-b8f2-108669a96a73" option="LinkType 1, OverlapType 4, OverlapPercent 75, FullVsPartial 0, BigVsSmall 0, LargeVsTiny 0, Base 1, ShareTargets 0, DisplayMeasures 0, MatchedType 0" />
</link_setting>
<link_setting name="CellMask_Parasites" type="0" prime_source="CellMask" second_source="Parasites DAPI" comment="" relation="1" >
<link_setting_option name="Overlap" guid="65c86e60-be59-42f7-b8f2-108669a96a73" option="LinkType 1, OverlapType 1, OverlapPercent 100, FullVsPartial 0, BigVsSmall 0, LargeVsTiny 0, Base 1, ShareTargets 0, DisplayMeasures 0, MatchedType 0" />
</link_setting>
<composed_link name="Cell_Nuc_ParasitesDAPI" type="1" prime_source="Cell_Nuc" second_source="CellMask_Parasites" comment="" relation="0" prime_match_dsp="Cell_Nuc\CellMask" second_match_dsp="CellMask_Parasites\CellMask" >
<link_setting_option name="Overlap" guid="65c86e60-be59-42f7-b8f2-108669a96a73" option="LinkType 1, OverlapType 1, OverlapPercent 100, FullVsPartial 0, BigVsSmall 0, LargeVsTiny 0, Base 1, ShareTargets 0, DisplayMeasures 0, MatchedType 0" />
</composed_link>
</link_settings>
<user_defined_measures >
<measure label="Count Nuc1" name="Count Nuc1" equation="[Count&#60;\Nuc&#62;]" >
</measure>
<measure label="Count Parasites" name="Count Parasites" equation="[Count&#60;\Parasites DAPI&#62;]" >
</measure>
<measure label="Count Cell_Nuc" name="Count Cell_Nuc" equation="[Count&#60;\Cell_Nuc\Nuc&#62;]" >
</measure>
<measure label="Count_Cell_Nuc_Parasites" name="Count_Cell_Nuc_Parasites" equation="[Count&#60;\Cell_Nuc_ParasitesDAPI\Nuc&#62;]" >
</measure>
<measure label="Count Parasites per Cell" name="Count Parasites per Cell" equation="[Count&#60;\Cell_Nuc_ParasitesDAPI\All:Parasites DAPI&#62;]" >
</measure>
</user_defined_measures>
<targetpath_settings targetpath_manager="default" >
<targetpath name="CellMask_Parasites\All:Parasites DAPI" >
<measures >
</measures>
</targetpath>
<targetpath name="Cell_Nuc_ParasitesDAPI\CellMask" >
<measures >
</measures>
</targetpath>
<targetpath name="Cell_Nuc_ParasitesDAPI\All:Parasites DAPI" >
<measures >
</measures>
</targetpath>
<targetpath name="seed" >
<measures >
</measures>
</targetpath>
<targetpath name="Nuc" >
<measures >
<measure_setting channel_number="0" individual_measure="0" measure_id="100" measure_label="Count Nuc1" measure_unit="" measure_source="Ch 1" complex_measure_name="Count Nuc1" summary_id="413" owner="1" />
</measures>
</targetpath>
<targetpath name="Cell_Nuc\Nuc" >
<measures >
</measures>
</targetpath>
<targetpath name="CellMask" >
<measures >
</measures>
</targetpath>
<targetpath name="Cell_Nuc\CellMask" >
<measures >
</measures>
</targetpath>
<targetpath name="CellMask_Parasites\CellMask" >
<measures >
</measures>
</targetpath>
<targetpath name="Parasites DAPI" >
<measures >
<measure_setting channel_number="1" individual_measure="0" measure_id="100" measure_label="Count Parasites" measure_unit="" measure_source="Ch 2" complex_measure_name="Count Parasites" summary_id="413" owner="1" />
</measures>
</targetpath>
<targetpath name="CellMask_Parasites\Parasites DAPI" >
<measures >
</measures>
</targetpath>
<targetpath name="Cell_Nuc" >
<measures >
<measure_setting channel_number="0" individual_measure="0" measure_id="100" measure_label="Count Cell_Nuc" measure_unit="" measure_source="Ch 1" complex_measure_name="Count Cell_Nuc" summary_id="413" owner="1" />
</measures>
</targetpath>
<targetpath name="Cell_Nuc_ParasitesDAPI\Nuc" >
<measures >
</measures>
</targetpath>
<targetpath name="CellMask_Parasites" >
<measures >
</measures>
</targetpath>
<targetpath name="Cell_Nuc_ParasitesDAPI\Parasites DAPI" >
<measures >
</measures>
</targetpath>
<targetpath name="Cell_Nuc_ParasitesDAPI" >
<measures >
<measure_setting channel_number="0" individual_measure="0" measure_id="100" measure_label="Count_Cell_Nuc_Parasites" measure_unit="" measure_source="Ch 1" complex_measure_name="Count_Cell_Nuc_Parasites" summary_id="413" owner="1" />
<measure_setting channel_number="0" individual_measure="1" measure_id="100" measure_label="Count Parasites per Cell" measure_unit="" measure_source="Ch 1" complex_measure_name="Count Parasites per Cell" summary_id="-1" owner="1" />
<measure_setting channel_number="0" individual_measure="0" measure_id="100" measure_label="Count Parasites per Cell" measure_unit="" measure_source="Ch 1" complex_measure_name="Count Parasites per Cell" summary_id="414" owner="1" />
</measures>
</targetpath>
</targetpath_settings>
<cell_tracking enabled="false" track_targetset="" tracking_method="proximity" relative_threshold = "3" outlier_detection = "8" number_PF_wieght = "2" threshold_factor_PF = "5" >
<measures >
</measures>
</cell_tracking>
<Classifiers/><stack_transform_settings stack_transform_manager="default" >
</stack_transform_settings>
<GroupSummary GroupBy="None" Plate="Well" Field="All" Time_Z="Each" >
</GroupSummary>
</ex_sample_engine_settings>
</exsampengspecificdata>
<macro_definitions >
AQA6AAAAAQAAANMHBAAAAAEAAADUBxwAAAACAAAAAgAEAAAAUAAAAAMACAAA

AAMAAAAxLjAABAAEAAAAAAAAAIU17gMAAAEAAACGNRQAAAACAAAARXhwb3J0

ZWQgTWFjcm9zAIc1tgMAAAMAAADTBwQAAAABAAAA1AeiAwAABAAAACw1BAAA

AP////8iNREAAABQLkNoNi1DaDUgdG8gY2g3ACM1DgAAAAUAAABWNQQAAAAm

AAAAJDUsAAAABgAAAM00BAAAAAAAAADONAQAAAAAAAAAzzQEAAAAjAAAANA0

BAAAAFsAAAAlNVQAAAAHAAAA3DQNAAAACAAAAHN1YnRyYWN0AN00CAAAAAkA

AABBTE0A3jQWAAAACgAAAFNlcHRlbWJlciA4LCAyMDE0AN80DQAAAAsAAAAw

NDoxOCBwbQAmNSIAAAAMAAAA0wcEAAAAAQAAANQHDgAAAA0AAADrNAQAAAAB

AACDJzVyAAAADgAAANMHBAAAAAEAAADUB14AAAAPAAAA6zQEAAAAAQAAA+w0

DgAAABAAAADrNAQAAAABAAAD7TQ2AAAAEQAAAL80BAAAAAAAAD/ANAQAAAAA

AAA/wTQEAAAACgAAAMI0BAAAAAoAAADDNAQAAAAAAAAAKDXdAQAAEgAAANMH

BAAAAAEAAADUB8kBAAATAAAA+jQEAAAAAAAAAPs0GAAAABQAAABQb2ludDog

U3VidHJhY3Rpb24uAPw0LAAAABUAAADNNAQAAABGAAAAzjQEAAAALAAAAM80

BAAAAFQAAADQNAQAAABFAAAA/TRoAAAAFgAAANMHBAAAAAEAAADUB1QAAAAX

AAAA6zQEAAAAAQAAg+w0BAAAAA0AAADtNDYAAAAYAAAAvzQEAAAAAAAAP8A0

BAAAAAAAAD/BNAQAAAAKAAAAwjQEAAAACgAAAMM0BAAAAAAAAAD+NBgAAAAZ

AAAA0wcEAAAAAQAAANQHBAAAABAAAAD/NCIAAAAaAAAAKTUEAAAAhhUAACo1

BAAAAAAAAAArNQQAAAAAAAAAADWxAAAAGwAAAO4dBAAAAAAAAADvHQQAAAAF

AAAA8B0EAAAABAAAAPEdBAAAAAYAAADyHX8AAAAcAAAATx0RAAAAHQAAACNT

dWJ0cmFjdGlvbgBSHQQAAAAHAAAAUx0EAAAA/////1wdBAAAAAAAAABUHQQA

AAACAAAAVR0EAAAAAQAAAFYdBAAAAAAAAABXHQQAAAAAAAAAWR0EAAAAAQAA

AFodBAAAAAAAAABbHQQAAAADAAAAKjUEAAAAAAAAACs1BAAAAAAAAAAvNUAA

AAAeAAAAL0wOAAAAHwAAAEhlbHZldGljYQAwTAQAAABQAAAAMkwEAAAAAQAA

ADNMBAAAAAEAAAA0TAQAAAABAAAAiDUEAAAAAAAAAIk1BAAAAAEAAIM=

</macro_definitions>
</analysisprotocol>
