# Supplementary material for: Development of an automated image analysis protocol for quantification of intracellular forms of Leishmania spp
Source: PLoS One. 2018 Aug 2;13(8):e0201747. doi: 10.1371/journal.pone.0201747 (PMC6072083; doi:10.1371/journal.pone.0201747)
Supplement: S2 Appendix — (CPPIPE) [file pone.0201747.s003.cppipe]

CellProfiler Pipeline: http://www.cellprofiler.org
Version:3
DateRevision:20160503183100
GitHash:ac0529e
ModuleCount:21
HasImagePlaneDetails:False

Images:[module_num:1|svn_version:\'Unknown\'|variable_revision_number:2|show_window:False|notes:\x5B\'To begin creating your project, use the Images module to compile a list of files and/or folders that you want to analyze. You can also specify a set of rules to include only the desired files in your selected folders.\'\x5D|batch_state:array(\x5B\x5D, dtype=uint8)|enabled:True|wants_pause:False]
    :
    Filter images?:Images only
    Select the rule criteria:and (extension does isimage) (directory doesnot containregexp "\x5B\\\\\\\\\\\\\\\\/\x5D\\\\\\\\.")

Metadata:[module_num:2|svn_version:\'Unknown\'|variable_revision_number:4|show_window:False|notes:\x5B\'The Metadata module optionally allows you to extract information describing your images (i.e, metadata) which will be stored along with your measurements. This information can be contained in the file name and/or location, or in an external file.\'\x5D|batch_state:array(\x5B\x5D, dtype=uint8)|enabled:True|wants_pause:False]
    Extract metadata?:Yes
    Metadata data type:Text
    Metadata types:{}
    Extraction method count:1
    Metadata extraction method:Extract from file/folder names
    Metadata source:File name
    Regular expression:^(?P<Row>\x5BA-H\x5D*) - (?P<Column>\x5B0-9\x5D*)\\\\(fld (?P<Site>\x5B0-9\x5D*) wv (?P<Wavelength>.*) - (?P<Filter>.*)\\\\)
    Regular expression:(?P<Date>\x5B0-9\x5D{4}_\x5B0-9\x5D{2}_\x5B0-9\x5D{2})$
    Extract metadata from:All images
    Select the filtering criteria:and (file does contain "")
    Metadata file location:
    Match file and image metadata:\x5B\x5D
    Use case insensitive matching?:No

NamesAndTypes:[module_num:3|svn_version:\'Unknown\'|variable_revision_number:6|show_window:False|notes:\x5B\'The NamesAndTypes module allows you to assign a meaningful name to each image by which other modules will refer to it.\'\x5D|batch_state:array(\x5B\x5D, dtype=uint8)|enabled:True|wants_pause:False]
    Assign a name to:Images matching rules
    Select the image type:Grayscale image
    Name to assign these images:DNA
    Match metadata:\x5B\x5D
    Image set matching method:Order
    Set intensity range from:Image metadata
    Assignments count:2
    Single images count:0
    Maximum intensity:255.0
    Select the rule criteria:and (file does contain "DAPI")
    Name to assign these images:Nuc_Parast
    Name to assign these objects:Cell
    Select the image type:Grayscale image
    Set intensity range from:Image metadata
    Retain outlines of loaded objects?:No
    Name the outline image:LoadedOutlines
    Maximum intensity:255.0
    Select the rule criteria:and (file does contain "Cy5")
    Name to assign these images:HCSCellMask
    Name to assign these objects:Nucleus
    Select the image type:Grayscale image
    Set intensity range from:Image metadata
    Retain outlines of loaded objects?:No
    Name the outline image:LoadedOutlines
    Maximum intensity:255.0

Groups:[module_num:4|svn_version:\'Unknown\'|variable_revision_number:2|show_window:False|notes:\x5B\'The Groups module optionally allows you to split your list of images into image subsets (groups) which will be processed independently of each other. Examples of groupings include screening batches, microtiter plates, time-lapse movies, etc.\'\x5D|batch_state:array(\x5B\x5D, dtype=uint8)|enabled:True|wants_pause:False]
    Do you want to group your images?:No
    grouping metadata count:1
    Metadata category:None

MeasureImageQuality:[module_num:5|svn_version:\'Unknown\'|variable_revision_number:5|show_window:False|notes:\x5B\x5D|batch_state:array(\x5B\x5D, dtype=uint8)|enabled:True|wants_pause:False]
    Calculate metrics for which images?:All loaded images
    Image count:1
    Scale count:1
    Threshold count:1
    Select the images to measure:
    Include the image rescaling value?:Yes
    Calculate blur metrics?:Yes
    Spatial scale for blur measurements:20
    Calculate saturation metrics?:Yes
    Calculate intensity metrics?:Yes
    Calculate thresholds?:Yes
    Use all thresholding methods?:No
    Select a thresholding method:Otsu
    Typical fraction of the image covered by objects:0.1
    Two-class or three-class thresholding?:Two classes
    Minimize the weighted variance or the entropy?:Weighted variance
    Assign pixels in the middle intensity class to the foreground or the background?:Foreground

IdentifyPrimaryObjects:[module_num:6|svn_version:\'Unknown\'|variable_revision_number:10|show_window:False|notes:\x5B\x5D|batch_state:array(\x5B\x5D, dtype=uint8)|enabled:True|wants_pause:False]
    Select the input image:Nuc_Parast
    Name the primary objects to be identified:Nuclei
    Typical diameter of objects, in pixel units (Min,Max):18,50
    Discard objects outside the diameter range?:Yes
    Try to merge too small objects with nearby larger objects?:No
    Discard objects touching the border of the image?:Yes
    Method to distinguish clumped objects:Intensity
    Method to draw dividing lines between clumped objects:Shape
    Size of smoothing filter:10
    Suppress local maxima that are closer than this minimum allowed distance:7.0
    Speed up by using lower-resolution image to find local maxima?:Yes
    Name the outline image:PrimaryOutlines
    Fill holes in identified objects?:After both thresholding and declumping
    Automatically calculate size of smoothing filter for declumping?:Yes
    Automatically calculate minimum allowed distance between local maxima?:Yes
    Retain outlines of the identified objects?:No
    Automatically calculate the threshold using the Otsu method?:Yes
    Enter Laplacian of Gaussian threshold:0.5
    Automatically calculate the size of objects for the Laplacian of Gaussian filter?:Yes
    Enter LoG filter diameter:5.0
    Handling of objects if excessive number of objects identified:Continue
    Maximum number of objects:500
    Threshold setting version:2
    Threshold strategy:Global
    Thresholding method:Otsu
    Select the smoothing method for thresholding:Automatic
    Threshold smoothing scale:0.5
    Threshold correction factor:1.7
    Lower and upper bounds on threshold:0.0,1.0
    Approximate fraction of image covered by objects?:0.01
    Manual threshold:0.0
    Select the measurement to threshold with:None
    Select binary image:None
    Masking objects:None
    Two-class or three-class thresholding?:Two classes
    Minimize the weighted variance or the entropy?:Weighted variance
    Assign pixels in the middle intensity class to the foreground or the background?:Foreground
    Method to calculate adaptive window size:Image size
    Size of adaptive window:10
    Use default parameters?:Default
    Lower outlier fraction:0.05
    Upper outlier fraction:0.05
    Averaging method:Mean
    Variance method:Standard deviation
    # of deviations:2.0

MeasureObjectSizeShape:[module_num:7|svn_version:\'Unknown\'|variable_revision_number:1|show_window:False|notes:\x5B\x5D|batch_state:array(\x5B\x5D, dtype=uint8)|enabled:True|wants_pause:False]
    Select objects to measure:Nuclei
    Calculate the Zernike features?:No

DisplayDataOnImage:[module_num:8|svn_version:\'Unknown\'|variable_revision_number:6|show_window:False|notes:\x5B\x5D|batch_state:array(\x5B\x5D, dtype=uint8)|enabled:True|wants_pause:False]
    Display object or image measurements?:Object
    Select the input objects:Nuclei
    Measurement to display:AreaShape_FormFactor
    Select the image on which to display the measurements:Nuc_Parast
    Text color:red
    Name the output image that has the measurements displayed:DisplayImage
    Font size (points):10
    Number of decimals:2
    Image elements to save:Image
    Annotation offset (in pixels):0
    Display mode:Text
    Color map:Default
    Display background image?:Yes
    Color map scale:Use this image\'s measurement range
    Color map range:0.0,1.0

FilterObjects:[module_num:9|svn_version:\'Unknown\'|variable_revision_number:7|show_window:False|notes:\x5B\x5D|batch_state:array(\x5B\x5D, dtype=uint8)|enabled:True|wants_pause:False]
    Name the output objects:FilteredNuc
    Select the object to filter:Nuclei
    Select the filtering mode:Measurements
    Select the filtering method:Limits
    Select the objects that contain the filtered objects:None
    Retain outlines of the identified objects?:No
    Name the outline image:FilteredObjects
    Rules file location:Elsewhere...\x7C
    Rules file name:rules.txt
    Class number:1
    Measurement count:1
    Additional object count:0
    Assign overlapping child to:Both parents
    Select the measurement to filter by:AreaShape_FormFactor
    Filter using a minimum measurement value?:Yes
    Minimum value:0.6
    Filter using a maximum measurement value?:Yes
    Maximum value:1.0

IdentifySecondaryObjects:[module_num:10|svn_version:\'Unknown\'|variable_revision_number:9|show_window:False|notes:\x5B\x5D|batch_state:array(\x5B\x5D, dtype=uint8)|enabled:True|wants_pause:False]
    Select the input objects:FilteredNuc
    Name the objects to be identified:NucExp
    Select the method to identify the secondary objects:Distance - N
    Select the input image:Nuc_Parast
    Number of pixels by which to expand the primary objects:4
    Regularization factor:0.05
    Name the outline image:FinalNucleiOutlines
    Retain outlines of the identified secondary objects?:No
    Discard secondary objects touching the border of the image?:Yes
    Discard the associated primary objects?:No
    Name the new primary objects:FinalNucExp
    Retain outlines of the new primary objects?:No
    Name the new primary object outlines:NucExpOutlines
    Fill holes in identified objects?:Yes
    Threshold setting version:2
    Threshold strategy:Global
    Thresholding method:Otsu
    Select the smoothing method for thresholding:No smoothing
    Threshold smoothing scale:1.0
    Threshold correction factor:1.0
    Lower and upper bounds on threshold:0.0,1.0
    Approximate fraction of image covered by objects?:0.01
    Manual threshold:0.0
    Select the measurement to threshold with:None
    Select binary image:None
    Masking objects:None
    Two-class or three-class thresholding?:Three classes
    Minimize the weighted variance or the entropy?:Weighted variance
    Assign pixels in the middle intensity class to the foreground or the background?:Foreground
    Method to calculate adaptive window size:Image size
    Size of adaptive window:10
    Use default parameters?:Default
    Lower outlier fraction:0.05
    Upper outlier fraction:0.05
    Averaging method:Mean
    Variance method:Standard deviation
    # of deviations:2.0

IdentifySecondaryObjects:[module_num:11|svn_version:\'Unknown\'|variable_revision_number:9|show_window:False|notes:\x5B\x5D|batch_state:array(\x5B\x5D, dtype=uint8)|enabled:True|wants_pause:False]
    Select the input objects:NucExp
    Name the objects to be identified:Cells
    Select the method to identify the secondary objects:Propagation
    Select the input image:HCSCellMask
    Number of pixels by which to expand the primary objects:10
    Regularization factor:0.05
    Name the outline image:CellOutlines
    Retain outlines of the identified secondary objects?:No
    Discard secondary objects touching the border of the image?:Yes
    Discard the associated primary objects?:Yes
    Name the new primary objects:FilteredCells
    Retain outlines of the new primary objects?:No
    Name the new primary object outlines:FilteredNucleiOutlines
    Fill holes in identified objects?:Yes
    Threshold setting version:2
    Threshold strategy:Global
    Thresholding method:Otsu
    Select the smoothing method for thresholding:No smoothing
    Threshold smoothing scale:1.0
    Threshold correction factor:1.0
    Lower and upper bounds on threshold:0.0,1.0
    Approximate fraction of image covered by objects?:0.01
    Manual threshold:0.0
    Select the measurement to threshold with:None
    Select binary image:None
    Masking objects:None
    Two-class or three-class thresholding?:Three classes
    Minimize the weighted variance or the entropy?:Weighted variance
    Assign pixels in the middle intensity class to the foreground or the background?:Foreground
    Method to calculate adaptive window size:Image size
    Size of adaptive window:10
    Use default parameters?:Default
    Lower outlier fraction:0.05
    Upper outlier fraction:0.05
    Averaging method:Mean
    Variance method:Standard deviation
    # of deviations:2.0

IdentifyTertiaryObjects:[module_num:12|svn_version:\'Unknown\'|variable_revision_number:2|show_window:False|notes:\x5B\x5D|batch_state:array(\x5B\x5D, dtype=uint8)|enabled:True|wants_pause:False]
    Select the larger identified objects:Cells
    Select the smaller identified objects:NucExp
    Name the tertiary objects to be identified:Cytoplasm
    Name the outline image:CytoplasmOutlines
    Retain outlines of the tertiary objects?:No
    Shrink smaller object prior to subtraction?:No

IdentifyPrimaryObjects:[module_num:13|svn_version:\'Unknown\'|variable_revision_number:10|show_window:False|notes:\x5B\x5D|batch_state:array(\x5B\x5D, dtype=uint8)|enabled:True|wants_pause:False]
    Select the input image:Nuc_Parast
    Name the primary objects to be identified:Parasites
    Typical diameter of objects, in pixel units (Min,Max):4,12
    Discard objects outside the diameter range?:Yes
    Try to merge too small objects with nearby larger objects?:No
    Discard objects touching the border of the image?:Yes
    Method to distinguish clumped objects:Intensity
    Method to draw dividing lines between clumped objects:Intensity
    Size of smoothing filter:10
    Suppress local maxima that are closer than this minimum allowed distance:7.0
    Speed up by using lower-resolution image to find local maxima?:Yes
    Name the outline image:ParasitesOutlines
    Fill holes in identified objects?:After both thresholding and declumping
    Automatically calculate size of smoothing filter for declumping?:Yes
    Automatically calculate minimum allowed distance between local maxima?:Yes
    Retain outlines of the identified objects?:Yes
    Automatically calculate the threshold using the Otsu method?:Yes
    Enter Laplacian of Gaussian threshold:0.5
    Automatically calculate the size of objects for the Laplacian of Gaussian filter?:Yes
    Enter LoG filter diameter:5.0
    Handling of objects if excessive number of objects identified:Continue
    Maximum number of objects:500
    Threshold setting version:2
    Threshold strategy:Global
    Thresholding method:Otsu
    Select the smoothing method for thresholding:Automatic
    Threshold smoothing scale:1.0
    Threshold correction factor:0.85
    Lower and upper bounds on threshold:0.0,1.0
    Approximate fraction of image covered by objects?:0.01
    Manual threshold:0.0
    Select the measurement to threshold with:None
    Select binary image:None
    Masking objects:None
    Two-class or three-class thresholding?:Three classes
    Minimize the weighted variance or the entropy?:Weighted variance
    Assign pixels in the middle intensity class to the foreground or the background?:Foreground
    Method to calculate adaptive window size:Image size
    Size of adaptive window:10
    Use default parameters?:Default
    Lower outlier fraction:0.05
    Upper outlier fraction:0.05
    Averaging method:Mean
    Variance method:Standard deviation
    # of deviations:2.0

MaskObjects:[module_num:14|svn_version:\'Unknown\'|variable_revision_number:2|show_window:False|notes:\x5B\x5D|batch_state:array(\x5B\x5D, dtype=uint8)|enabled:True|wants_pause:False]
    Select objects to be masked:Parasites
    Name the masked objects:MaskedParasites
    Mask using a region defined by other objects or by binary image?:Objects
    Select the masking object:Cytoplasm
    Select the masking image:None
    Handling of objects that are partially masked:Remove depending on overlap
    Fraction of object that must overlap:0.5
    Numbering of resulting objects:Renumber
    Retain outlines of the resulting objects?:No
    Name the outline image:MaskedOutlines
    Invert the mask?:No

RelateObjects:[module_num:15|svn_version:\'Unknown\'|variable_revision_number:2|show_window:False|notes:\x5B\x5D|batch_state:array(\x5B\x5D, dtype=uint8)|enabled:True|wants_pause:False]
    Select the input child objects:MaskedParasites
    Select the input parent objects:Cytoplasm
    Calculate child-parent distances?:None
    Calculate per-parent means for all child measurements?:No
    Calculate distances to other parents?:No
    Parent name:None

OverlayOutlines:[module_num:16|svn_version:\'Unknown\'|variable_revision_number:3|show_window:False|notes:\x5B\x5D|batch_state:array(\x5B\x5D, dtype=uint8)|enabled:True|wants_pause:False]
    Display outlines on a blank image?:No
    Select image on which to display outlines:Nuc_Parast
    Name the output image:FinalOverlay
    Outline display mode:Color
    Select method to determine brightness of outlines:Max of image
    Width of outlines:1
    Select outlines to display:None
    Select outline color:#FF75FF
    Load outlines from an image or objects?:Objects
    Select objects to display:Cytoplasm
    Select outlines to display:None
    Select outline color:#80FF00
    Load outlines from an image or objects?:Objects
    Select objects to display:NucExp
    Select outlines to display:None
    Select outline color:green
    Load outlines from an image or objects?:Objects
    Select objects to display:MaskedParasites

SaveImages:[module_num:17|svn_version:\'Unknown\'|variable_revision_number:11|show_window:False|notes:\x5B\x5D|batch_state:array(\x5B\x5D, dtype=uint8)|enabled:True|wants_pause:False]
    Select the type of image to save:Image
    Select the image to save:FinalOverlay
    Select the objects to save:None
    Select the module display window to save:None
    Select method for constructing file names:From image filename
    Select image name for file prefix:Nuc_Parast
    Enter single file name:OrigBlue
    Number of digits:4
    Append a suffix to the image file name?:No
    Text to append to the image name:
    Saved file format:tif
    Output file location:Default Output Folder\x7CZ\x3A\\\\\\\\Gina Alves\\\\\\\\Teste CellProfiler\\\\\\\\TesteV02
    Image bit depth:8-bit integer
    Overwrite existing files without warning?:No
    When to save:Every cycle
    Rescale the images? :No
    Save as grayscale or color image?:Grayscale
    Select colormap:gray
    Record the file and path information to the saved image?:No
    Create subfolders in the output folder?:No
    Base image folder:Elsewhere...\x7C
    Saved movie format:avi

DisplayDataOnImage:[module_num:18|svn_version:\'Unknown\'|variable_revision_number:6|show_window:False|notes:\x5B\x5D|batch_state:array(\x5B\x5D, dtype=uint8)|enabled:True|wants_pause:False]
    Display object or image measurements?:Object
    Select the input objects:Cytoplasm
    Measurement to display:Children_MaskedParasites_Count
    Select the image on which to display the measurements:FinalOverlay
    Text color:red
    Name the output image that has the measurements displayed:DisplayImage
    Font size (points):12
    Number of decimals:0
    Image elements to save:Image
    Annotation offset (in pixels):0
    Display mode:Text
    Color map:Default
    Display background image?:Yes
    Color map scale:Use this image\'s measurement range
    Color map range:0.0,1.0

SaveImages:[module_num:19|svn_version:\'Unknown\'|variable_revision_number:11|show_window:False|notes:\x5B\x5D|batch_state:array(\x5B\x5D, dtype=uint8)|enabled:True|wants_pause:False]
    Select the type of image to save:Image
    Select the image to save:DisplayImage
    Select the objects to save:None
    Select the module display window to save:None
    Select method for constructing file names:From image filename
    Select image name for file prefix:Nuc_Parast
    Enter single file name:OrigBlue
    Number of digits:4
    Append a suffix to the image file name?:Yes
    Text to append to the image name:data
    Saved file format:tif
    Output file location:Default Output Folder\x7CZ\x3A\\\\\\\\Gina Alves\\\\\\\\Teste CellProfiler\\\\\\\\TesteV02
    Image bit depth:8-bit integer
    Overwrite existing files without warning?:No
    When to save:Every cycle
    Rescale the images? :No
    Save as grayscale or color image?:Grayscale
    Select colormap:gray
    Record the file and path information to the saved image?:No
    Create subfolders in the output folder?:No
    Base image folder:Elsewhere...\x7C
    Saved movie format:avi

DisplayPlatemap:[module_num:20|svn_version:\'Unknown\'|variable_revision_number:2|show_window:False|notes:\x5B\x5D|batch_state:array(\x5B\x5D, dtype=uint8)|enabled:True|wants_pause:False]
    Display object or image measurements?:Object
    Select the object whose measurements will be displayed:Cytoplasm
    Select the measurement to plot:Children_MaskedParasites_Count
    Select your plate metadata:Metadata_Frame
    Multiwell plate format:96
    Select your well metadata:Metadata_Well
    Select your well row metadata:Metadata_WellRow
    Select your well column metadata:Metadata_WellCol
    How should the values be aggregated?:avg
    Enter a title for the plot, if desired:
    Well metadata format:Well name

ExportToSpreadsheet:[module_num:21|svn_version:\'Unknown\'|variable_revision_number:11|show_window:False|notes:\x5B\x5D|batch_state:array(\x5B\x5D, dtype=uint8)|enabled:True|wants_pause:False]
    Select the column delimiter:Comma (",")
    Add image metadata columns to your object data file?:Yes
    Limit output to a size that is allowed in Excel?:No
    Select the measurements to export:Yes
    Calculate the per-image mean values for object measurements?:Yes
    Calculate the per-image median values for object measurements?:No
    Calculate the per-image standard deviation values for object measurements?:No
    Output file location:Elsewhere...\x7CC\x3A\\\\\\\\Users\\\\\\\\Ana\\\\\\\\Desktop
    Create a GenePattern GCT file?:No
    Select source of sample row name:Metadata
    Select the image to use as the identifier:None
    Select the metadata to use as the identifier:None
    Export all measurement types?:Yes
    :MaskedParasites\x7CNumber_Object_Number,MaskedParasites\x7CParent_Cytoplasm,MaskedParasites\x7CParent_Parasites,MaskedParasites\x7CLocation_Center_Y,MaskedParasites\x7CLocation_Center_X,Cytoplasm\x7CChildren_MaskedParasites_Count,Cytoplasm\x7CNumber_Object_Number,Cytoplasm\x7CParent_NucExp,Cytoplasm\x7CParent_Cells,Cytoplasm\x7CLocation_Center_Y,Cytoplasm\x7CLocation_Center_X,Image\x7CCount_FilteredCells,Image\x7CCount_MaskedParasites,Image\x7CCount_Cytoplasm,Image\x7CCount_Cells,Image\x7CCount_FilteredNuc,Image\x7CCount_Parasites,Image\x7CCount_NucExp,Image\x7CCount_Nuclei,Image\x7CGroup_Index,Image\x7CGroup_Number,Image\x7CImageQuality_LocalFocusScore_HCSCellMask_20,Image\x7CImageQuality_LocalFocusScore_Nuc_Parast_20,Image\x7CImageQuality_ThresholdOtsu_HCSCellMask_2W,Image\x7CImageQuality_ThresholdOtsu_Nuc_Parast_2W,Image\x7CImageQuality_MinIntensity_HCSCellMask,Image\x7CImageQuality_MinIntensity_Nuc_Parast,Image\x7CImageQuality_StdIntensity_HCSCellMask,Image\x7CImageQuality_StdIntensity_Nuc_Parast,Image\x7CImageQuality_TotalIntensity_HCSCellMask,Image\x7CImageQuality_TotalIntensity_Nuc_Parast,Image\x7CImageQuality_PowerLogLogSlope_HCSCellMask,Image\x7CImageQuality_PowerLogLogSlope_Nuc_Parast,Image\x7CImageQuality_TotalArea_HCSCellMask,Image\x7CImageQuality_TotalArea_Nuc_Parast,Image\x7CImageQuality_MADIntensity_HCSCellMask,Image\x7CImageQuality_MADIntensity_Nuc_Parast,Image\x7CImageQuality_MeanIntensity_HCSCellMask,Image\x7CImageQuality_MeanIntensity_Nuc_Parast,Image\x7CImageQuality_Scaling_HCSCellMask,Image\x7CImageQuality_Scaling_Nuc_Parast,Image\x7CImageQuality_PercentMinimal_HCSCellMask,Image\x7CImageQuality_PercentMinimal_Nuc_Parast,Image\x7CImageQuality_FocusScore_HCSCellMask,Image\x7CImageQuality_FocusScore_Nuc_Parast,Image\x7CImageQuality_Correlation_HCSCellMask_20,Image\x7CImageQuality_Correlation_Nuc_Parast_20,Image\x7CImageQuality_MaxIntensity_HCSCellMask,Image\x7CImageQuality_MaxIntensity_Nuc_Parast,Image\x7CImageQuality_MedianIntensity_HCSCellMask,Image\x7CImageQuality_MedianIntensity_Nuc_Parast,Image\x7CImageQuality_PercentMaximal_HCSCellMask,Image\x7CImageQuality_PercentMaximal_Nuc_Parast,Image\x7CWidth_HCSCellMask,Image\x7CWidth_Nuc_Parast,Image\x7CExecutionTime_05MeasureImageQuality,Image\x7CExecutionTime_13IdentifyPrimaryObjects,Image\x7CExecutionTime_01Images,Image\x7CExecutionTime_04Groups,Image\x7CExecutionTime_09FilterObjects,Image\x7CExecutionTime_10IdentifySecondaryObjects,Image\x7CExecutionTime_02Metadata,Image\x7CExecutionTime_12IdentifyTertiaryObjects,Image\x7CExecutionTime_11IdentifySecondaryObjects,Image\x7CExecutionTime_20DisplayPlatemap,Image\x7CExecutionTime_03NamesAndTypes,Image\x7CExecutionTime_17SaveImages,Image\x7CExecutionTime_06IdentifyPrimaryObjects,Image\x7CExecutionTime_16OverlayOutlines,Image\x7CExecutionTime_14MaskObjects,Image\x7CExecutionTime_15RelateObjects,Image\x7CExecutionTime_07MeasureObjectSizeShape,Image\x7CExecutionTime_19SaveImages,Image\x7CExecutionTime_08DisplayDataOnImage,Image\x7CExecutionTime_18DisplayDataOnImage,Image\x7CSeries_HCSCellMask,Image\x7CSeries_Nuc_Parast,Image\x7CFrame_HCSCellMask,Image\x7CFrame_Nuc_Parast,Image\x7CURL_HCSCellMask,Image\x7CURL_Nuc_Parast,Image\x7CMD5Digest_HCSCellMask,Image\x7CMD5Digest_Nuc_Parast,Image\x7CScaling_HCSCellMask,Image\x7CScaling_Nuc_Parast,Image\x7CModuleError_05MeasureImageQuality,Image\x7CModuleError_13IdentifyPrimaryObjects,Image\x7CModuleError_01Images,Image\x7CModuleError_04Groups,Image\x7CModuleError_09FilterObjects,Image\x7CModuleError_12IdentifyTertiaryObjects,Image\x7CModuleError_18DisplayDataOnImage,Image\x7CModuleError_02Metadata,Image\x7CModuleError_14MaskObjects,Image\x7CModuleError_11IdentifySecondaryObjects,Image\x7CModuleError_20DisplayPlatemap,Image\x7CModuleError_03NamesAndTypes,Image\x7CModuleError_17SaveImages,Image\x7CModuleError_15RelateObjects,Image\x7CModuleError_10IdentifySecondaryObjects,Image\x7CModuleError_08DisplayDataOnImage,Image\x7CModuleError_06IdentifyPrimaryObjects,Image\x7CModuleError_07MeasureObjectSizeShape,Image\x7CModuleError_16OverlayOutlines,Image\x7CModuleError_19SaveImages,Image\x7CHeight_HCSCellMask,Image\x7CHeight_Nuc_Parast,Image\x7CPathName_HCSCellMask,Image\x7CPathName_Nuc_Parast,Image\x7CThreshold_OrigThreshold_Cells,Image\x7CThreshold_OrigThreshold_Nuclei,Image\x7CThreshold_OrigThreshold_Parasites,Image\x7CThreshold_SumOfEntropies_Cells,Image\x7CThreshold_SumOfEntropies_Nuclei,Image\x7CThreshold_SumOfEntropies_Parasites,Image\x7CThreshold_WeightedVariance_Nuclei,Image\x7CThreshold_WeightedVariance_Cells,Image\x7CThreshold_WeightedVariance_Parasites,Image\x7CThreshold_FinalThreshold_Cells,Image\x7CThreshold_FinalThreshold_Nuclei,Image\x7CThreshold_FinalThreshold_Parasites,Image\x7CFileName_HCSCellMask,Image\x7CFileName_Nuc_Parast,Image\x7CMetadata_FileLocation,Image\x7CMetadata_Column,Image\x7CMetadata_Series,Image\x7CMetadata_Frame,Image\x7CMetadata_Well,Image\x7CMetadata_Site,Image\x7CMetadata_Filter,Image\x7CMetadata_Wavelength,Image\x7CMetadata_Row
    Representation of Nan/Inf:Null
    Add a prefix to file names?:Yes
    Filename prefix:MyExpt_
    Overwrite existing files without warning?:No
    Data to export:Cytoplasm
    Combine these object measurements with those of the previous object?:No
    File name:DATA.csv
    Use the object name for the file name?:Yes
